# Supplementary material for: Protective Effects of Omega-3 Supplementation against Doxorubicin-Induced Deleterious Effects on the Liver and Kidneys of Rats
Source: Molecules. 2023 Mar 28;28(7):3004. doi: 10.3390/molecules28073004 (PMC10096317; doi:10.3390/molecules28073004)
Supplement: Supplementary file 1 [file molecules-28-03004-s001.zip]

Archive with 3 entries (3 files):
- Supplementary Data S1 - HE liver.pdf
- Supplementary Data S2 - Sirius rd.pdf
- Supplementary Data S3 - Ki67 kidney.pdf
